# Supplementary material for: Pandemic Babies: Developmental Outcomes in Preschool-Aged Children Born During the COVID-19 Era
Source: Behav Sci (Basel). 2026 Feb 23;16(2):309. doi: 10.3390/bs16020309 (PMC12937897; doi:10.3390/bs16020309)
Supplement: Supplementary file 1 [file behavsci-16-00309-s001.zip]

Archive with 1 entries (1 files):
- behavsci-4045308-supplementary.pdf
